# Supplementary material for: Neurotoxicity Assessment of Amicarbazone Using Larval Zebrafish
Source: Toxics. 2024 Oct 28;12(11):783. doi: 10.3390/toxics12110783 (PMC11598559; doi:10.3390/toxics12110783)
Supplement: Supplementary file 1 [file toxics-12-00783-s001.zip]

Archive with 1 entries (1 files):
- toxics-3224405-supplementary.pdf
